# Supplementary material for: Optimizing Interhospital Transfers in Orthopedics and Trauma Surgery: Challenges, Insights, and Proposals for Standardized Care in Germany
Source: Clin Pract. 2024 May 8;14(3):789–800. doi: 10.3390/clinpract14030063 (PMC11130787; doi:10.3390/clinpract14030063)
Supplement: Supplementary file 1 [file clinpract-14-00063-s001.zip]

Archive with 1 entries (1 files):
- clinpract-2884427-supplementary.pdf
